# Supplementary material for: Eyes on the size: accuracy of visual length estimates of white sharks, Carcharodon carcharias
Source: R Soc Open Sci. 2019 May 22;6(5):190456. doi: 10.1098/rsos.190456 (PMC6549950; doi:10.1098/rsos.190456)
Supplement: Stereo-video, length estimate, and camera calibration data [file rsos190456supp1.xlsx]

## Sheet: CM_Data
ID	dist	Role	Sex	Absolute_difference	SPD	Diff
Addict TL	3070	Crew	F	1370	7	-1370
Addict TL	3070	Crew	F	1370	7	-1370
Addict TL	3070	Crew	M	1070	7	-1070
Addict TL	3070	Pass	M	870.001	7	-870.001
Addict TL	3070	Pass	M	570.001	7	-570.001
Addict TL	3070	Crew	F	570.001	7	-570.001
Addict TL	3070	Pass	M	370.002	7	-370.002
Addict TL	3070	Expert	F	370.002	7	-370.002
Addict TL	3070	Pass	M	370.002	7	-370.002
Addict TL	3070	Pass	M	270.002	7	-270.002
Addict TL	3070	Pass	M	129.999	7	129.999
Addict TL	3070	Pass	F	129.999	7	129.999
Big C	4702.38	Pass	M	1302.38	7	-1302.38
Big C	4702.38	Pass	M	902.384	7	-902.384
Big C	4702.38	Crew	F	902.384	7	-902.384
Big C	4702.38	Pass	M	902.384	7	-902.384
Big C	4702.38	Pass	M	702.384	7	-702.384
Big C	4702.38	Pass	M	702.384	7	-702.384
Big C	4702.38	Pass	F	502.384	7	-502.384
Big C	4702.38	Pass	F	502.384	7	-502.384
Big C	4702.38	Crew	F	402.384	7	-402.384
Big C	4702.38	Pass	F	402.384	7	-402.384
Big C	4702.38	Expert	F	202.384	7	-202.384
Big C	4702.38	Pass	M	202.384	7	-202.384
Big C	4702.38	Pass	F	97.616	7	97.616
Biteface TL	3061.74	Pass	M	361.74	8	-361.74
Biteface TL	3061.74	Pass	M	311.74	8	-311.74
Biteface TL	3061.74	Pass	M	261.74	8	-261.74
Biteface TL	3061.74	Crew	M	61.7397	8	-61.7397
Biteface TL	3061.74	Expert	M	61.7397	8	-61.7397
Biteface TL	3061.74	Pass	F	238.26	8	238.26
Bitey Girl TL	3285.49	Pass	M	1085.49	4	-1085.49
Bitey Girl TL	3285.49	Pass	M	585.495	4	-585.495
Bitey Girl TL	3285.49	Pass	F	285.495	4	-285.495
Bitey Girl TL	3285.49	Pass	M	285.495	4	-285.495
Bitey Girl TL	3285.49	Pass	M	85.495	4	-85.495
Bitey Girl TL	3285.49	Pass	M	14.505	4	14.505
Bitey Girl TL	3285.49	Pass	F	114.505	4	114.505
Bitey Girl TL	3285.49	Crew	M	214.505	4	214.505
Bitey Girl TL	3285.49	Pass	M	214.505	4	214.505
Bitey Girl TL	3285.49	Pass	F	314.505	4	314.505
Bitey Girl TL	3285.49	Expert	F	314.505	4	314.505
Bitey Girl TL	3285.49	Pass	F	314.505	4	314.505
Bitey Girl TL	3285.49	Pass	M	414.505	4	414.505
Bitey Girl TL	3285.49	Pass	F	514.505	4	514.505
Bitey Girl TL	3285.49	Crew	F	514.505	4	514.505
Bruce TL	4037.81	Pass	M	1287.81	9	-1287.81
Bruce TL	4037.81	Pass	F	1037.81	9	-1037.81
Bruce TL	4037.81	Pass	F	437.814	9	-437.814
Bruce TL	4037.81	Pass	M	337.814	9	-337.814
Bruce TL	4037.81	Crew	M	137.814	9	-137.814
Bruce TL	4037.81	Pass	F	62.186	9	62.186
Bruce TL	4037.81	Pass	M	212.186	9	212.186
Bruce TL	4037.81	Expert	F	262.186	9	262.186
Buffy	4636.69	pass	F	1436.69	6	-1436.69
Buffy	4636.69	pass	M	1216.69	6	-1216.69
Buffy	4636.69	pass	M	1136.69	6	-1136.69
Buffy	4636.69	pass	M	886.691	6	-886.691
Buffy	4636.69	pass	M	636.691	6	-636.691
Buffy	4636.69	Expert	M	236.691	6	-236.691
Buffy	4636.69	pass	M	136.691	6	-136.691
Buffy	4636.69	pass	F	136.691	6	-136.691
Buffy	4636.69	crew	F	36.691	6	-36.691
Buffy	4636.69	crew	M	36.691	6	-36.691
Buffy	4636.69	Expert	M	36.691	6	-36.691
Buffy	4636.69	pass	M	63.309	6	63.309
Buffy	4636.69	crew	F	163.309	6	163.309
Buffy	4636.69	pass	F	363.309	6	363.309
C TL	3100.57	Pass	F	800.573	11	-800.573
C TL	3100.57	Pass	F	800.573	11	-800.573
C TL	3100.57	Crew	M	100.573	11	-100.573
C TL	3100.57	Pass	F	99.4272	11	99.4272
C TL	3100.57	Expert	F	99.4272	11	99.4272
C TL	3100.57	Crew	F	199.427	11	199.427
C TL	3100.57	Pass	M	399.427	11	399.427
C TL	3100.57	Pass	F	699.427	11	699.427
C TL	3100.57	Crew	F	899.427	11	899.427
C TL	3100.57	Pass	F	999.427	11	999.427
Canada TL	3168.47	Pass	F	31.5265	5	31.5265
Canada TL	3168.47	Crew	F	231.526	5	231.526
Canada TL	3168.47	Pass	M	581.527	5	581.527
Chase TL	3063.82	Pass	F	763.821	6	-763.821
Chase TL	3063.82	Pass	F	263.821	6	-263.821
Chase TL	3063.82	Crew	M	136.179	6	136.179
Chase TL	3063.82	Crew	F	136.179	6	136.179
Chase TL	3063.82	Pass	M	236.179	6	236.179
Chase TL	3063.82	Pass	F	436.179	6	436.179
Chase TL	3063.82	Expert	F	636.179	6	636.179
Chase TL	3063.82	Crew	F	736.179	6	736.179
Chase TL	3063.82	Pass	F	736.179	6	736.179
Chase TL	3063.82	Pass	M	936.179	6	936.179
Chase TL	3063.82	Pass	M	1436.18	6	1436.18
Darker #2 TL	2988.3	Pass	F	1088.3	5	-1088.3
Darker #2 TL	2988.3	Pass	F	988.299	5	-988.299
Darker #2 TL	2988.3	Expert	F	111.701	5	111.701
Donut TL	3139.31	Crew	F	1039.31	5	-1039.31
Donut TL	3139.31	Pass	F	1039.31	5	-1039.31
Donut TL	3139.31	Pass	M	939.31	5	-939.31
Donut TL	3139.31	Crew	M	639.31	5	-639.31
Donut TL	3139.31	Pass	M	639.31	5	-639.31
Donut TL	3139.31	Pass	M	639.31	5	-639.31
Donut TL	3139.31	Pass	M	539.31	5	-539.31
Donut TL	3139.31	Pass	M	439.31	5	-439.31
Donut TL	3139.31	Expert	F	439.31	5	-439.31
Donut TL	3139.31	Crew	F	439.31	5	-439.31
Donut TL	3139.31	Crew	F	339.31	5	-339.31
Donut TL	3139.31	Expert	M	339.31	5	-339.31
Donut TL	3139.31	Pass	F	139.31	5	-139.31
Donut TL	3139.31	Pass	M	139.31	5	-139.31
Donut TL	3139.31	Pass	F	39.31	5	-39.31
Donut TL	3139.31	Pass	M	60.69	5	60.69
Donut TL	3139.31	Pass	M	360.69	5	360.69
Donut TL	3139.31	Pass	M	360.69	5	360.69
Donut TL	3139.31	Pass	M	660.69	5	660.69
Donut TL	3139.31	Crew	F	1060.69	5	1060.69
Dorsal tip missing TL	2972.59	Pass	M	972.59	6	-972.59
First shark TL	2787.14	Pass	M	787.143	1	-787.143
First shark TL	2787.14	Pass	F	787.143	1	-787.143
First shark TL	2787.14	Pass	F	687.143	1	-687.143
First shark TL	2787.14	Pass	M	687.143	1	-687.143
First shark TL	2787.14	Pass	F	287.143	1	-287.143
First shark TL	2787.14	Pass	F	287.143	1	-287.143
First shark TL	2787.14	Pass	M	287.143	1	-287.143
First shark TL	2787.14	Pass	M	212.857	1	212.857
First shark TL	2787.14	Pass	F	212.857	1	212.857
First shark TL	2787.14	Pass	M	212.857	1	212.857
First shark TL	2787.14	Pass	F	212.857	1	212.857
First shark TL	2787.14	Pass	M	212.857	1	212.857
First shark TL	2787.14	Pass	M	412.857	1	412.857
Fluffy TL	3088.33	Pass	M	588.331	8	-588.331
Fluffy TL	3088.33	Crew	M	288.331	8	-288.331
Fluffy TL	3088.33	Expert	M	188.331	8	-188.331
Fluffy TL	3088.33	Pass	M	138.331	8	-138.331
Fluffy TL	3088.33	Pass	F	11.669	8	11.669
Gillian TL	3300.01	Pass	F	0.00566667	6	-0.00566667
Gillian TL	3300.01	Pass	F	0.00566667	6	-0.00566667
Gillian TL	3300.01	Expert	F	99.9943	6	99.9943
Gillian TL	3300.01	Crew	M	99.9943	6	99.9943
Gillian TL	3300.01	Pass	M	199.994	6	199.994
Gillian TL	3300.01	Pass	F	199.994	6	199.994
Gillian TL	3300.01	Pass	M	199.994	6	199.994
Gillian TL	3300.01	Pass	M	199.994	6	199.994
Gillian TL	3300.01	Pass	M	1449.99	6	1449.99
Gillian TL	3300.01	Pass	M	1499.99	6	1499.99
Harvey TL	3384.97	Crew	M	184.97	5	-184.97
Harvey TL	3384.97	Pass	F	184.97	5	-184.97
Harvey TL	3384.97	Pass	F	184.97	5	-184.97
Harvey TL	3384.97	Pass	F	184.97	5	-184.97
Harvey TL	3384.97	Pass	F	15.03	5	15.03
Harvey TL	3384.97	Pass	M	115.03	5	115.03
Harvey TL	3384.97	Pass	M	215.03	5	215.03
Harvey TL	3384.97	Crew	F	315.03	5	315.03
Harvey TL	3384.97	Pass	M	415.03	5	415.03
Harvey TL	3384.97	Pass	M	915.03	5	915.03
Henry TL	2401.99	Expert	F	601.986	3	-601.986
Henry TL	2401.99	Crew	M	551.986	3	-551.986
Henry TL	2401.99	Pass	M	551.986	3	-551.986
Henry TL	2401.99	Crew	M	301.986	3	-301.986
Henry TL	2401.99	Crew	M	301.986	3	-301.986
Henry TL	2401.99	Expert	M	31.9863	3	-31.9863
Henry TL	2401.99	Crew	M	228.014	3	228.014
Henry TL	2401.99	Crew	M	798.014	3	798.014
Henry TL	2401.99	Pass	F	798.014	3	798.014
Henry TL	2401.99	Pass	F	798.014	3	798.014
Henry TL	2401.99	Pass	F	798.014	3	798.014
Henry TL	2401.99	Pass	F	998.014	3	998.014
Henry TL	2401.99	Pass	M	1098.01	3	1098.01
Henry TL	2401.99	Pass	M	1198.01	3	1198.01
Henry TL	2401.99	Crew	F	1298.01	3	1298.01
Henry TL	2401.99	Pass	M	1398.01	3	1398.01
Henry TL	2401.99	Pass	M	1898.01	3	1898.01
Imax	3915.98	Pass	M	15.976	5	-15.976
Imax	3915.98	pass	M	84.024	5	84.024
Imax	3915.98	pass	M	84.024	7	84.024
Imax	3915.98	pass	m	84.024	7	84.024
Imax	3915.98	crew	f	184.024	7	184.024
Imax	3915.98	crew	m	254.024	7	254.024
Imax	3915.98	pass	f	284.024	7	284.024
Imax	3915.98	pass	m	284.024	7	284.024
Imax	3915.98	crew	f	384.024	7	384.024
Imax	3915.98	Crew	M	15.976	12	-15.976
Imax	3915.98	pass	F	584.024	12	584.024
Imax	3915.98	Pass	M	784.024	12	784.024
Imax	3915.98	Pass	M	784.024	12	784.024
Imax	3915.98	Pass	f	84.024	6	84.024
Imax	3915.98	Pass	m	84.024	6	84.024
Imax	3915.98	Crew	f	284.024	6	284.024
Imax	3915.98	Crew	m	384.024	6	384.024
Imax	3915.98	Pass	m	584.024	6	584.024
Imax	3915.98	Pass	f	584.024	6	584.024
Imax	3915.98	Pass	m	584.024	6	584.024
Imax	3915.98	Pass	m	584.024	5	584.024
Imax	3915.98	Pass	f	915.976	5	-915.976
Imax	3915.98	Pass	f	515.976	5	-515.976
Imax	3915.98	Pass	m	415.976	5	-415.976
Imax	3915.98	Pass	f	115.976	5	-115.976
Imax	3915.98	Expert	m	84.024	5	84.024
Imax	3915.98	Expert	m	184.024	5	184.024
Imax	3915.98	Crew	m	284.024	5	284.024
Imax	3915.98	Pass	m	584.024	5	584.024
Lefty Lucy TL	3094.37	Pass	M	594.371	3	-594.371
Lefty Lucy TL	3094.37	Pass	M	194.371	3	-194.371
Lefty Lucy TL	3094.37	Expert	M	255.629	3	255.629
Lefty Lucy TL	3094.37	Pass	M	405.629	3	405.629
Lefty Lucy TL	3094.37	Pass	F	405.629	3	405.629
Lefty Lucy TL	3094.37	Expert	M	505.629	3	505.629
Little Boy Romeo	2844.38	Pass	M	644.375	6	-644.375
Little Boy Romeo	2844.38	Pass	M	644.375	6	-644.375
Little Boy Romeo	2844.38	Crew	F	144.375	6	-144.375
Little Boy Romeo	2844.38	Pass	M	55.625	6	55.625
Little Boy Romeo	2844.38	Expert	F	155.625	6	155.625
Little Boy Romeo	2844.38	Crew	F	255.625	6	255.625
Little star TL	2739.72	Crew	F	60.278	7	60.278
Little star TL	2739.72	Pass	F	260.278	7	260.278
Little star TL	2739.72	Pass	F	760.278	7	760.278
Meg TL	3926.45	Pass	F	326.454	3	-326.454
Meg TL	3926.45	Pass	M	326.454	3	-326.454
Righty Tighty	2924.84	Pass	F	924.841	8	-924.841
Righty Tighty	2924.84	Expert	F	124.841	8	-124.841
Righty Tighty	2924.84	Crew	F	75.159	8	75.159
Righty Tighty	2924.84	Crew	F	1075.16	8	1075.16
Shark #1 TL	2679.68	Pass	F	779.681	8	-779.681
Shark #1 TL	2679.68	Crew	F	120.319	8	120.319
Shark #1 TL	2679.68	Expert	F	120.319	8	120.319
Shark 5 TL	4068.92	Pass	M	768.917	8	-768.917
Shark 5 TL	4068.92	Crew	M	168.917	8	-168.917
Shark 5 TL	4068.92	Expert	M	68.917	8	-68.917
Shark 5 TL	4068.92	Pass	M	31.083	8	31.083
Shark 5 TL	4068.92	Pass	F	131.083	8	131.083
Siobhan	4335.65	pass	f	585.649	6	-585.649
Siobhan	4335.65	pass	f	335.649	6	-335.649
Siobhan	4335.65	crew	m	135.649	6	-135.649
Siobhan	4335.65	pass	f	135.649	6	-135.649
Siobhan	4335.65	pass	M	85.6485	6	-85.6485
Siobhan	4335.65	Crew	m	164.351	6	164.351
Siobhan	4335.65	crew	f	164.351	6	164.351
Siobhan	4335.65	pass	f	264.351	6	264.351
Siobhan	4335.65	pass	m	264.351	6	264.351
Siobhan	4335.65	crew	F	664.351	6	664.351
Siobhan	4335.65	pass	m	1014.35	6	1014.35
Siobhan	4335.65	pass	M	1164.35	6	1164.35
Small boy TL	3144.17	Pass	M	744.167	5	-744.167
Small boy TL	3144.17	Crew	F	544.167	5	-544.167
Small boy TL	3144.17	Expert	F	544.167	5	-544.167
Small boy TL	3144.17	Pass	F	55.8335	5	55.8335
Small boy TL	3144.17	Expert	M	55.8335	5	55.8335
Small boy TL	3144.17	Expert	M	55.8335	5	55.8335
Small boy TL	3144.17	Pass	M	55.8335	5	55.8335
Small boy TL	3144.17	Crew	M	255.833	5	255.833
Small boy TL	3144.17	Pass	M	555.833	5	555.833
Small boy TL	3144.17	Pass	M	855.833	5	855.833
Small boy TL	3144.17	Pass	F	855.833	5	855.833
Small girl TL	2829.12	Pass	F	329.117	9	-329.117
Small girl TL	2829.12	Pass	M	670.883	9	670.883
Smol Boi TL	2662.9	Pass	F	262.899	6	-262.899
Smol Boi TL	2662.9	Pass	M	337.101	6	337.101
Squaredot TL	3600.09	Pass	M	1500.09	3	-1500.09
Squaredot TL	3600.09	Pass	M	900.091	3	-900.091
Squaredot TL	3600.09	Crew	F	800.091	3	-800.091
Squaredot TL	3600.09	Pass	M	600.091	3	-600.091
Squaredot TL	3600.09	Pass	F	600.091	3	-600.091
Squaredot TL	3600.09	Pass	M	600.091	3	-600.091
Squaredot TL	3600.09	Pass	F	500.091	3	-500.091
Squaredot TL	3600.09	Pass	M	500.091	3	-500.091
Squaredot TL	3600.09	Crew	M	400.091	3	-400.091
Squaredot TL	3600.09	Crew	M	400.091	3	-400.091
Squaredot TL	3600.09	Pass	M	300.091	3	-300.091
Squaredot TL	3600.09	Pass	M	200.091	3	-200.091
Squaredot TL	3600.09	Crew	F	200.091	3	-200.091
Squaredot TL	3600.09	Crew	F	100.091	3	-100.091
Squaredot TL	3600.09	Pass	F	100.091	3	-100.091
Squaredot TL	3600.09	Pass	M	99.909	3	99.909
Squaredot TL	3600.09	Pass	F	99.909	3	99.909
Squaredot TL	3600.09	Pass	M	199.909	3	199.909
Squaredot TL	3600.09	Crew	F	399.909	3	399.909
Tboy	3462.48	Pass	F	262.48	6	-262.48
Tboy	3462.48	Expert	F	137.52	6	137.52
Tboy	3462.48	Pass	M	537.52	6	537.52
UK male biopsy TL	3218.4	Pass	M	18.402	5	-18.402
UK male biopsy TL	3218.4	Pass	F	281.598	5	281.598
UK male biopsy TL	3218.4	Expert	M	281.598	5	281.598
UK male biopsy TL	3218.4	Pass	M	1781.6	5	1781.6
UNI (white spot rhs) TL	2573.71	Pass	M	473.713	7	-473.713
UNI (white spot rhs) TL	2573.71	Pass	M	373.713	7	-373.713
UNI (white spot rhs) TL	2573.71	Pass	M	373.713	7	-373.713
UNI (white spot rhs) TL	2573.71	Pass	F	73.713	7	-73.713
UNI (white spot rhs) TL	2573.71	Crew	F	73.713	7	-73.713
UNI (white spot rhs) TL	2573.71	Crew	F	73.713	7	-73.713
UNI (white spot rhs) TL	2573.71	Pass	M	26.287	7	26.287
UNI (white spot rhs) TL	2573.71	Pass	M	26.287	7	26.287
UNI (white spot rhs) TL	2573.71	Crew	F	226.287	7	226.287
UNI (white spot rhs) TL	2573.71	Crew	F	226.287	7	226.287
UNI (white spot rhs) TL	2573.71	Crew	M	426.287	7	426.287
UNI (white spot rhs) TL	2573.71	Crew	M	426.287	7	426.287
Windsor	4177.92	Pass	m	677.922	1	-677.922
Windsor	4177.92	Crew	m	677.922	1	-677.922
Windsor	4177.92	Expert	m	477.922	1	-477.922
Windsor	4177.92	Crew	f	477.922	1	-477.922
Windsor	4177.92	Pass	m	277.922	1	-277.922
Windsor	4177.92	Crew	f	277.922	1	-277.922
Windsor	4177.92	Expert	f	177.922	1	-177.922
Windsor	4177.92	Expert	m	177.922	1	-177.922
Windsor	4177.92	Crew	m	52.922	1	-52.922
Windsor	4177.92	Expert	m	122.078	1	122.078
Joe	2907.42	Pass	M	342.579	1	342.579
Joe	2907.42	Pass	M	107.421	1	-107.421
Joe	2907.42	Crew	F	407.421	1	-407.421
Joe	2907.42	Pass	M	507.421	1	-507.421
Joe	2907.42	Pass	M	607.421	1	-607.421
Joe	2907.42	Pass	F	1292.58	1	1292.58
Joe	2907.42	Pass	F	342.579	1	342.579
Joe	2907.42	Pass	F	407.421	1	-407.421
Joe	2907.42	Pass	F	92.5793	1	92.5793
Joe	2907.42	Crew	M	307.421	1	-307.421
Joe	2907.42	Crew	F	407.421	1	-407.421
Joe	2907.42	Crew	M	207.421	1	-207.421
Joe	2907.42	Crew	M	507.421	1	-507.421
Joe	2907.42	Expert	M	307.421	1	-307.421
Joe	2907.42	Pass	F	107.421	1	-107.421
Joe	2907.42	Pass	F	407.421	1	-407.421
Joe	2907.42	Pass	F	207.421	1	-207.421
Joe	2907.42	Pass	F	407.421	1	-407.421

## Sheet: Calibration tests
2017-01-01	length 1	length 2	length 3			Error				error in cm
Dist 2.2 m	416.65	780.69	1199.59			-6.481	-15.3	-19.531		-0.6481	-1.53	-1.9531
dist 1.5	416.09	785.8	1200.25			-7.041	-10.19	-18.871		-0.7041	-1.019	-1.8871
1.2 m	416.3					-6.831				-0.6831	0	0
2017-07-01	Length 1	Length 2	Length 3			Error				Error in cm
2.2	423.62	795.86	1219.4			0.489	-0.13	0.279		0.0489	-0.013	0.0279
1.5	423.861	795.13	1219			0.73	-0.86	-0.121		0.073	-0.086	-0.0121
1.2 m	422.45					-0.681				-0.0681	0	0
2018-03-01	Length 1	Length 2	Length 3			Error				Error in cm
2.8m	424.985	798.559	1222.03			1.854	2.569	2.907		0.1854	0.2569	0.2907
2m	419.537	794.483	1214.71			-3.594	-1.507	-4.409		-0.3594	-0.1507	-0.4409
1.6m	421.352	793.623	1213.65			-1.779	-2.367	-5.47		-0.1779	-0.2367	-0.547
										Average error in cm
										-0.418848
